# Supplementary material for: Roles of Uridine Diphosphoglucuronosyltransferase 2B Enzymes in Cancer Susceptibility and Treatment: A Review
Source: Pharmaceuticals (Basel). 2026 Jun 30;19(7):1016. doi: 10.3390/ph19071016 (PMC13416403; doi:10.3390/ph19071016)
Supplement: Supplementary file 1 [file pharmaceuticals-19-01016-s001.zip]

Archive with 1 entries (1 files):
- pharmaceuticals-4284005-supplementary.pdf
